# Supplementary material for: Cell-cycle and apoptosis related and proteomics-based signaling pathways of human hepatoma Huh-7 cells treated by three currently used multi-RTK inhibitors
Source: Front Pharmacol. 2022 Aug 22;13:944893. doi: 10.3389/fphar.2022.944893 (PMC9444053; doi:10.3389/fphar.2022.944893)
Supplement: Supplementary file 4 [file DataSheet1.XLSX]

## Sheet: Sheet1
SUPPLEMENTARY DATA. The 419 proteins commonly downregulated in Huh7 cells incubated with sorafenib, lenvatinib and regorafenib at the respective IC50 for 72h. Data presents mean ± SD (n = 3).
Accession	Sorafenib	Lenvatinib	Regorafenib	DMSO	Control
G3V3W9	0.941±0.11	0.887±0.077	0.942±0.074	1.239±0.059	1.071±0.015
H7C2N1	0.905±0.156	0.921±0.021	0.838±0.124	1.266±0.095	1.068±0.111
Q96T88	0.947±0.104	0.843±0.051	0.789±0.077	1.24±0.028	1.158±0.066
E5RFM9	0.883±0.009	0.835±0.019	0.81±0.014	1.18±0.073	1.089±0.143
A0A087X211	0.903±0.058	0.846±0.028	0.85±0.043	1.111±0.054	1.09±0.103
A0A3B3IU31	0.921±0.012	0.892±0.033	0.86±0.014	1.139±0.036	1.2±0.057
H3BSA6	0.958±0.031	0.841±0.07	0.868±0.044	1.193±0.066	0.993±0.083
A0A087WUM2	0.901±0.06	0.844±0.067	0.885±0.052	1.092±0.037	1.087±0.066
F5GXC7	0.904±0.034	0.866±0.045	0.996±0.108	1.331±0.048	1.151±0.167
G3V507	0.94±0.043	0.893±0.124	0.933±0.088	1.155±0.046	1.167±0.242
Q8TCG1	0.903±0.058	0.846±0.028	0.85±0.043	1.111±0.054	1.09±0.103
J3QSE0	0.926±0.006	0.876±0.015	0.928±0.018	1.143±0.006	1.085±0.039
E9PNG3	0.901±0.058	0.764±0.02	0.871±0.017	1.304±0.044	1.135±0.099
F6Y5H0	0.865±0.002	0.792±0.05	0.888±0.058	1.155±0.039	1.2±0.021
Q5UIP0	0.918±0.016	0.834±0.021	0.824±0.023	1.159±0.05	1.205±0.089
A0A1B0GVH3	0.919±0.055	0.935±0.01	0.91±0.042	1.13±0.055	1.109±0.022
H0YJ63	0.855±0.046	0.78±0.03	0.828±0.035	1.12±0.048	1.117±0.041
E9PJK7	0.831±0.047	0.749±0.041	0.852±0.032	1.285±0.052	1.086±0.132
E7ESE0	0.914±0.011	0.79±0.025	0.901±0.031	1.131±0.048	1.146±0.015
K7EMD0	0.976±0.041	0.856±0.011	0.903±0.028	1.189±0.079	1.163±0.03
Q9Y2W2	0.95±0.062	0.909±0.023	0.91±0.024	1.167±0.038	1.084±0.039
A0A286YFD6	0.858±0.036	0.871±0.043	0.75±0.036	1.173±0.096	1.125±0.117
K7EPX6	0.976±0.041	0.856±0.011	0.903±0.028	1.189±0.079	1.163±0.03
Q96GA3	0.968±0.077	0.799±0.026	0.877±0.025	1.176±0.033	1.143±0.034
P52732	0.863±0.024	0.825±0.027	0.793±0.028	1.22±0.063	1.221±0.087
Q5TBM3	0.919±0.01	0.776±0.044	0.802±0.026	1.167±0.007	1.245±0.055
C9JZV3	0.928±0.046	0.82±0.029	0.88±0.034	1.155±0.018	1.157±0.117
H7BZN3	0.907±0.045	0.818±0.016	0.823±0.009	1.156±0.015	1.202±0.081
F5H155	0.901±0.06	0.844±0.067	0.885±0.052	1.092±0.037	1.087±0.066
F5GZQ4	0.875±0.038	0.838±0.034	0.929±0.078	1.332±0.034	1.17±0.162
E7EQA0	0.864±0.008	0.896±0.049	0.847±0.04	1.098±0.06	1.065±0.011
E9PPT0	0.98±0.055	0.815±0.035	0.924±0.036	1.207±0.03	1.181±0.114
G3XAH6	0.909±0.007	0.934±0.008	0.909±0.003	1.129±0.009	1.078±0.047
H0Y9X1	0.944±0.042	0.911±0.047	0.945±0.019	1.195±0.027	1.115±0.026
C9JP05	0.859±0.048	0.893±0.03	0.908±0.019	1.11±0.05	1.089±0.042
A0A087X2H1	0.889±0.006	0.829±0.018	0.85±0.008	1.137±0.025	1.183±0.031
B8ZZZ7	0.93±0.029	0.795±0.016	0.93±0.02	1.173±0.023	1.149±0.024
E9PIZ4	0.944±0.028	0.862±0.025	0.882±0.029	1.22±0.04	1.181±0.064
I3L182	0.942±0.027	0.953±0.068	0.951±0.061	1.154±0.049	1.081±0.015
F8WF65	0.931±0.021	0.856±0.016	0.877±0.027	1.21±0.033	1.16±0.034
H0YGF3	0.901±0.026	0.879±0.033	0.897±0.03	1.099±0.071	1.144±0.061
Q9NUQ6	0.927±0.03	0.794±0.016	0.93±0.016	1.175±0.023	1.153±0.023
C9IZ22	0.977±0.059	0.898±0.114	0.905±0.023	1.184±0.048	0.999±0.12
H0YD33	0.866±0.009	0.9±0.052	0.848±0.042	1.086±0.05	1.058±0.002
Q9NQW6	0.915±0.029	0.756±0.041	0.776±0.029	1.209±0.04	1.188±0.057
Q8IUF8	0.879±0.027	0.79±0.046	0.825±0.023	1.2±0.088	1.198±0.003
C9JHK9	0.928±0.046	0.82±0.029	0.88±0.034	1.155±0.018	1.157±0.117
J3KTN0	0.945±0.005	0.81±0.034	0.872±0.043	1.2±0.015	1.194±0.114
F5GZ90	0.867±0.015	0.827±0.023	0.682±0.034	1.188±0.008	1.23±0.053
E7EVY3	0.885±0.011	0.903±0.045	0.857±0.046	1.088±0.049	1.065±0.013
F8VNY3	0.995±0.053	0.952±0.038	0.852±0.039	1.234±0.078	1.093±0.032
D6RAA8	0.901±0.057	0.87±0.047	0.842±0.028	1.149±0.037	1.029±0.066
O43143	0.922±0.017	0.855±0.003	0.899±0.01	1.14±0.024	1.113±0.048
P06454	0.905±0.156	0.921±0.021	0.838±0.124	1.266±0.095	1.068±0.111
Q68E03	0.956±0.072	0.914±0.027	0.93±0.067	1.167±0.047	1.307±0.107
P62701	0.94±0.006	0.805±0.009	0.925±0.021	1.14±0.032	1.185±0.058
Q4VXU2	0.945±0.029	0.885±0.018	0.926±0.022	1.151±0.026	1.19±0.057
F5H120	0.927±0.015	0.733±0.049	0.837±0.036	1.199±0.031	1.119±0.085
A0A3B3IRV6	0.885±0.032	0.856±0.023	0.848±0.028	1.145±0.035	1.122±0.04
A0A3B3IT83	0.892±0.016	0.863±0.014	0.858±0.023	1.161±0.028	1.13±0.031
H3BTL6	0.809±0.024	0.793±0.059	0.817±0.028	1.2±0.149	1.103±0.197
B4E3T4	0.824±0.022	0.859±0.05	0.823±0.055	1.123±0.038	1.066±0.102
J3KT12	0.934±0.012	0.815±0.035	0.881±0.015	1.157±0.009	1.164±0.08
Q14444	0.93±0.014	0.93±0.025	0.893±0.018	1.16±0.009	1.108±0.034
D6RC54	0.902±0.038	0.914±0.036	0.862±0.017	1.132±0.033	1.14±0.054
Q9ULW0	0.922±0.021	0.782±0.03	0.697±0.011	1.236±0.043	1.273±0.063
A0A3B3IU51	0.885±0.033	0.855±0.021	0.847±0.026	1.149±0.035	1.121±0.039
A0A0A0MRG2	0.904±0.058	0.834±0.04	0.757±0.028	1.147±0.04	1.102±0.066
K7ENA8	0.954±0.039	0.888±0.031	0.922±0.021	1.17±0.036	1.094±0.056
E9PQD2	0.956±0.03	0.814±0.066	0.917±0.068	1.165±0.08	1.164±0.116
P29317	0.844±0.028	0.8±0.117	0.707±0.038	1.333±0.051	1.347±0.087
F8VT91	0.96±0.081	0.778±0.018	0.932±0.021	1.231±0.044	1.216±0.039
Q5W0H4	0.905±0.02	0.829±0.022	0.898±0.013	1.164±0.028	1.205±0.045
M0R128	0.898±0.088	0.837±0.055	0.848±0.059	1.082±0.029	1.062±0.052
B3KQ25	0.951±0.026	0.828±0.019	0.906±0.019	1.171±0.021	1.154±0.024
E7EPF2	0.865±0.002	0.792±0.05	0.888±0.058	1.155±0.039	1.2±0.021
E9PLD4	0.939±0.04	0.823±0.035	0.882±0.04	1.156±0.007	1.163±0.044
Q9Y295	0.903±0.007	0.826±0.017	0.873±0.019	1.1±0.009	1.123±0.035
Q9NW36	0.857±0.079	0.84±0.054	0.679±0.079	1.257±0.039	1.341±0.038
Q9Y2J4	0.871±0.069	0.731±0.071	0.835±0.032	1.228±0.101	1.157±0.063
H7C2L2	0.961±0.024	0.892±0.032	0.794±0.033	1.206±0.014	1.158±0.02
Q6ZMR3	0.901±0.06	0.844±0.067	0.885±0.052	1.092±0.037	1.087±0.066
A0A087WZK0	0.918±0.04	0.917±0.012	0.89±0.047	1.122±0.049	1.116±0.09
O75940	0.897±0.082	0.901±0.018	0.894±0.051	1.193±0.029	1.102±0.026
Q15434	0.865±0.014	0.788±0.057	0.891±0.058	1.144±0.046	1.193±0.017
Q9Y448	0.882±0.01	0.831±0.022	0.769±0.06	1.194±0.136	1.111±0.124
P52292	0.944±0.024	0.76±0.011	0.739±0.006	1.232±0.027	1.239±0.061
P05121	0.868±0.032	0.596±0.066	0.821±0.054	1.299±0.103	1.219±0.049
J3KRP2	0.943±0.01	0.88±0.016	0.932±0.016	1.151±0.007	1.097±0.034
F8VZJ2	0.956±0.064	0.862±0.009	0.884±0.021	1.157±0.037	1.132±0.043
A0A0A0MR45	0.866±0.009	0.9±0.052	0.848±0.042	1.086±0.05	1.058±0.002
E9PS53	0.985±0.03	0.945±0.015	0.995±0.061	1.249±0.053	1.083±0.055
B4DQ48	0.884±0.083	0.793±0.126	0.903±0.135	1.213±0.019	1.158±0.121
F8W1T6	0.865±0.014	0.788±0.057	0.891±0.058	1.144±0.046	1.193±0.017
A0A1B0GX60	0.898±0.088	0.837±0.055	0.848±0.059	1.082±0.029	1.062±0.052
C9JH62	0.959±0.031	0.776±0.049	0.786±0.042	1.188±0.06	1.243±0.052
F5GXU1	0.904±0.034	0.866±0.045	0.996±0.108	1.331±0.048	1.151±0.167
F5GXH2	0.903±0.032	0.85±0.033	0.923±0.053	1.281±0.022	1.163±0.122
P41223	0.969±0.026	0.795±0.034	0.814±0.023	1.273±0.037	1.165±0.052
C9JVD8	0.915±0.032	0.822±0.056	0.857±0.017	1.197±0.041	1.152±0.061
H0YHX9	0.956±0.064	0.862±0.009	0.884±0.021	1.157±0.037	1.132±0.043
Q5TCU3	0.977±0.018	0.782±0.02	0.934±0.034	1.235±0.069	1.066±0.022
Q9NVN8	0.941±0.035	0.815±0.035	0.876±0.049	1.169±0.034	1.215±0.031
F8WD59	0.94±0.01	0.868±0.014	0.913±0.029	1.147±0.009	1.092±0.049
E7EN77	0.912±0.053	0.864±0.024	0.847±0.027	1.107±0.077	1.053±0.111
E9PLT0	0.935±0.016	0.828±0.026	0.908±0.007	1.176±0.028	1.13±0.028
M0QX43	0.921±0.012	0.892±0.033	0.86±0.014	1.139±0.036	1.2±0.057
O95433	0.912±0.023	0.855±0.026	0.882±0.019	1.165±0.013	1.106±0.031
Q5QP59	0.895±0.021	0.838±0.072	0.753±0.104	1.134±0.041	1.235±0.03
H0YE27	0.917±0.049	0.772±0.005	0.88±0.051	1.227±0.026	1.15±0.166
B8ZZW7	0.905±0.156	0.921±0.021	0.838±0.124	1.266±0.095	1.068±0.111
I3L246	0.966±0.02	0.831±0.009	0.928±0.114	1.166±0.026	1.256±0.044
H0YCX0	0.937±0.034	0.832±0.014	0.885±0.024	1.189±0.025	1.221±0.038
H0YG79	0.703±0.052	0.915±0.049	0.812±0.029	1.261±0.044	1.266±0.053
H0YJD4	0.914±0.035	0.849±0.03	0.865±0.02	1.168±0.023	1.246±0.052
C9JZT7	0.917±0.056	0.789±0.035	0.843±0.042	1.16±0.085	0.997±0.076
R4GMT7	0.874±0.013	0.812±0.046	0.793±0.019	1.126±0.027	1.018±0.026
E5RHG7	0.919±0.046	0.848±0.011	0.927±0.063	1.124±0.031	1.155±0.011
F8VWZ8	0.853±0.024	0.754±0.088	0.784±0.035	1.214±0.085	1.219±0.055
Q9Y3C1	0.94±0.03	0.785±0.039	0.886±0.037	1.165±0.01	1.115±0.019
B7Z896	0.864±0.053	0.818±0.071	0.853±0.014	1.204±0.061	1.179±0.102
A0A3B3ISZ5	0.886±0.035	0.854±0.02	0.845±0.022	1.149±0.035	1.124±0.043
Q9BVG8	0.864±0.053	0.818±0.071	0.853±0.014	1.204±0.061	1.179±0.102
C9JZW3	0.937±0.013	0.858±0.015	0.891±0.019	1.212±0.035	1.167±0.044
C9JKE4	0.96±0.081	0.778±0.018	0.932±0.021	1.231±0.044	1.216±0.039
C9J9E4	0.915±0.033	0.824±0.058	0.856±0.016	1.19±0.044	1.147±0.063
O00762	0.95±0.024	0.855±0.008	0.806±0.118	1.22±0.055	1.216±0.016
A0A087WTL9	0.931±0.035	0.84±0.058	0.885±0.045	1.22±0.031	1.185±0.056
Q9P287	0.941±0.055	0.859±0.031	0.889±0.037	1.155±0.036	1.098±0.046
J3KTB5	0.926±0.013	0.815±0.047	0.877±0.02	1.147±0.005	1.151±0.096
P62306	0.832±0.082	0.876±0.056	0.842±0.024	1.064±0.045	1.033±0.093
E9PG40	0.904±0.054	0.834±0.037	0.759±0.022	1.147±0.029	1.101±0.064
J3QRQ7	0.907±0.064	0.837±0.044	0.817±0.061	1.192±0.031	1.158±0.1
Q5J8M5	0.931±0.013	0.901±0.027	0.863±0.014	1.133±0.041	1.167±0.071
A0A3B3IU26	0.877±0.043	0.918±0.02	0.928±0.059	1.149±0.088	1.179±0.044
C9J6Y8	0.859±0.048	0.893±0.03	0.908±0.019	1.11±0.05	1.089±0.042
P00374	0.872±0.024	0.914±0.03	0.728±0.06	1.153±0.044	1.246±0.094
P48741	0.933±0.043	0.917±0.018	0.904±0.015	1.155±0.024	1.129±0.006
J3QLH6	0.94±0.011	0.88±0.014	0.935±0.018	1.154±0.006	1.098±0.037
A0A3B3ITE1	0.887±0.035	0.855±0.02	0.847±0.021	1.148±0.034	1.123±0.043
J3QSA9	0.943±0.011	0.879±0.015	0.933±0.016	1.146±0.005	1.094±0.032
A0A087WVU6	0.922±0.02	0.845±0.036	0.888±0.044	1.114±0.025	1.14±0.033
F5GYU2	0.908±0.037	0.851±0.029	0.919±0.046	1.273±0.016	1.166±0.125
H0Y539	0.918±0.035	0.905±0.02	0.881±0.024	1.123±0.024	1.107±0.033
A0A087WVY3	0.892±0.046	0.864±0.027	0.917±0.048	1.111±0.04	1.026±0.039
A0A2R8YCK2	0.942±0.044	0.853±0.05	0.924±0.023	1.217±0.068	1.014±0.148
E5RFD8	0.917±0.024	0.82±0.031	0.914±0.05	1.143±0.04	1.187±0.052
Q93062	0.824±0.022	0.859±0.05	0.823±0.055	1.123±0.038	1.066±0.102
H0YEB6	0.969±0.044	0.819±0.02	0.88±0.053	1.183±0.057	1.197±0.031
D6RCL3	0.951±0.054	0.7±0.041	0.778±0.027	1.264±0.074	1.351±0.061
Q9BZK7	0.872±0.031	0.917±0.003	0.877±0.038	1.161±0.092	1.045±0.031
Q9UMS4	0.917±0.017	0.894±0.003	0.892±0.015	1.107±0.017	1.107±0.044
Q9NRJ5	0.867±0.043	0.915±0.019	0.857±0.015	1.139±0.077	1.07±0.029
Q53EZ4	0.975±0.014	0.864±0.01	0.883±0.043	1.186±0.023	1.167±0.073
A0A3B3ISF1	0.885±0.033	0.855±0.021	0.847±0.026	1.149±0.035	1.121±0.039
F8WBE4	0.959±0.031	0.776±0.049	0.786±0.042	1.188±0.06	1.243±0.052
J3QSX4	0.905±0.021	0.883±0.04	0.916±0.019	1.109±0.019	1.125±0.012
F8WB66	0.932±0.068	0.874±0.028	0.857±0.069	1.124±0.063	1.002±0.032
Q9UG63	0.934±0.032	0.816±0.001	0.907±0.026	1.125±0.019	1.145±0.079
H3BNG3	0.928±0.04	0.766±0.009	0.879±0.052	1.224±0.03	1.135±0.17
Q9NR33	0.955±0.055	0.876±0.062	0.851±0.041	1.187±0.031	1.148±0.013
Q9UJA5	0.923±0.02	0.842±0.027	0.928±0.024	1.124±0.052	1.122±0.061
Q9NZ63	0.925±0.032	0.879±0.053	0.869±0.016	1.158±0.034	1.137±0.06
J3KTQ4	0.905±0.063	0.824±0.043	0.809±0.045	1.207±0.033	1.165±0.118
Q13257	0.952±0.089	0.867±0.047	0.909±0.063	1.203±0.084	1.135±0.07
E5RFX4	0.9±0.032	0.757±0.051	0.705±0.042	1.277±0.027	1.29±0.051
A0A0C4DGB5	0.9±0.02	0.907±0.031	0.869±0.034	1.101±0.044	1.077±0.008
G3V4V5	0.888±0.015	0.827±0.034	0.845±0.029	1.115±0.034	1.148±0.03
J3KSN1	1.066±0.023	1.1±0.059	1.112±0.037	1.408±0.065	1.143±0.066
Q9HB71	0.965±0.031	0.886±0.025	0.922±0.022	1.175±0.006	1.131±0.019
Q9UNQ2	0.957±0.058	0.702±0.044	0.791±0.021	1.252±0.085	1.319±0.073
H0YJP0	0.879±0.017	0.819±0.013	0.84±0.015	1.156±0.008	1.19±0.018
D6RD96	0.933±0.057	0.966±0.079	0.884±0.042	1.178±0.033	1.058±0.093
J3KPG2	0.902±0.015	0.812±0.027	0.898±0.028	1.144±0.047	1.215±0.049
K7EJH0	0.969±0.024	0.88±0.039	0.824±0.005	1.211±0.015	1.173±0.026
B8ZZQ6	0.905±0.156	0.921±0.021	0.838±0.124	1.266±0.095	1.068±0.111
P20290	0.914±0.042	0.848±0.063	0.903±0.047	1.135±0.044	1.13±0.033
H0YAR2	0.945±0.026	0.9±0.02	0.913±0.006	1.142±0.016	1.131±0.023
E9PLA9	0.934±0.006	0.921±0.022	0.889±0.021	1.184±0.01	1.105±0.033
F2Z2S1	0.904±0.037	0.775±0.019	0.896±0.026	1.23±0.013	1.179±0.02
Q9NRM2	0.959±0.031	0.776±0.049	0.786±0.042	1.188±0.06	1.243±0.052
E9PPQ5	0.939±0.026	0.855±0.02	0.878±0.019	1.21±0.033	1.176±0.066
Q9BQ61	0.939±0.088	0.924±0.012	0.884±0.01	1.138±0.036	1.134±0.017
E5RGC4	0.917±0.024	0.82±0.031	0.914±0.05	1.143±0.04	1.187±0.052
A0A3B3IRI3	0.887±0.035	0.855±0.02	0.847±0.021	1.148±0.034	1.123±0.043
Q9BRT9	0.963±0.089	0.894±0.021	0.744±0.048	1.206±0.019	1.14±0.039
V9GY01	0.882±0.01	0.831±0.022	0.769±0.06	1.194±0.136	1.111±0.124
P31689	0.94±0.009	0.863±0.019	0.908±0.038	1.154±0.025	1.104±0.051
E9PAV3	0.956±0.064	0.862±0.009	0.884±0.021	1.157±0.037	1.132±0.043
A0A0C4DGM9	0.878±0.072	0.822±0.075	0.857±0.02	1.215±0.054	1.198±0.075
C9JYH9	0.927±0.068	0.784±0.035	0.85±0.051	1.187±0.085	1.013±0.08
E9PJF7	0.917±0.018	0.816±0.047	0.902±0.054	1.122±0.048	1.206±0.059
O60232	0.969±0.044	0.819±0.02	0.88±0.053	1.183±0.057	1.197±0.031
Q9H5V9	0.943±0.038	0.91±0.049	0.918±0.042	1.154±0.077	1.203±0.159
C9JXC1	0.85±0.046	0.856±0.071	0.766±0.018	1.144±0.082	1.084±0.117
P05067	0.905±0.056	0.836±0.039	0.76±0.023	1.151±0.033	1.104±0.064
K7EP16	0.936±0.032	0.873±0.038	0.857±0.054	1.204±0.045	1.026±0.079
J3QQM1	0.936±0.007	0.875±0.009	0.93±0.021	1.13±0.007	1.081±0.021
Q9NX58	0.966±0.046	0.82±0.077	0.963±0.058	1.226±0.042	1.129±0.105
A0A087WTV2	0.943±0.026	0.802±0.019	0.896±0.006	1.176±0.031	1.15±0.032
A0A499FJL1	0.884±0.024	0.805±0.012	0.896±0.024	1.171±0.047	1.19±0.055
F2Z2G2	0.931±0.021	0.856±0.016	0.877±0.027	1.21±0.033	1.16±0.034
K7ELG0	0.94±0.068	0.835±0.132	0.734±0.093	1.231±0.103	1.109±0.072
E9PQI8	0.924±0.054	0.868±0.039	0.898±0.039	1.135±0.066	1.12±0.03
C9J470	0.958±0.022	0.858±0.008	0.882±0.017	1.16±0.059	1.128±0.035
G3V1B8	0.945±0.019	0.797±0.038	0.88±0.054	1.183±0.057	1.185±0.015
G3V2F5	0.94±0.043	0.893±0.124	0.933±0.088	1.155±0.046	1.167±0.242
J3KSZ0	0.942±0.005	0.812±0.015	0.878±0.03	1.176±0.023	1.178±0.088
F8W1N5	0.931±0.008	0.875±0.006	0.907±0.024	1.149±0.042	1.157±0.055
X6RET8	0.859±0.048	0.893±0.03	0.908±0.019	1.11±0.05	1.089±0.042
F5H5J4	0.871±0.029	0.836±0.036	0.916±0.065	1.318±0.025	1.166±0.158
H0Y449	1.013±0.047	0.873±0.033	0.879±0.008	1.233±0.058	1.166±0.107
A0A1B0GTW1	0.887±0.035	0.855±0.02	0.847±0.021	1.148±0.034	1.123±0.043
J3QL43	0.936±0.014	0.821±0.044	0.882±0.019	1.152±0.008	1.158±0.093
K7EJV2	0.969±0.024	0.88±0.039	0.824±0.005	1.211±0.015	1.173±0.026
H0YCC6	0.952±0.072	0.992±0.039	0.937±0.027	1.241±0.09	1.097±0.099
A0A0B4J2C3	0.905±0.02	0.829±0.022	0.898±0.013	1.164±0.028	1.205±0.045
Q15021	0.93±0.037	0.844±0.005	0.851±0.015	1.144±0.061	1.118±0.079
J3QL52	0.974±0.034	0.824±0.034	0.902±0.022	1.201±0.042	1.21±0.04
H0YNW5	0.902±0.013	0.868±0.057	0.853±0.091	1.131±0.055	1.128±0.074
A0A0A6YYI3	0.968±0.03	0.735±0.039	0.948±0.046	1.199±0.055	1.188±0.09
Q5JXX1	0.915±0.016	0.909±0.053	0.869±0.06	1.162±0.056	1.096±0.065
E5RGM3	0.958±0.06	1.008±0.038	0.96±0.021	1.221±0.086	1.055±0.081
Q52LW3	0.854±0.023	0.77±0.085	0.794±0.036	1.234±0.063	1.229±0.043
K7ES07	0.921±0.027	0.847±0.007	0.873±0.027	1.165±0.071	1.044±0.018
Q13765	0.956±0.064	0.862±0.009	0.884±0.021	1.157±0.037	1.132±0.043
H0YMP1	0.904±0.035	0.871±0.058	0.843±0.098	1.128±0.068	1.109±0.055
P78504	0.884±0.003	0.764±0.025	0.765±0.02	1.229±0.043	1.184±0.035
E9PSD5	0.944±0.028	0.862±0.025	0.882±0.029	1.22±0.04	1.181±0.064
P61024	0.966±0.002	0.746±0.076	0.723±0.001	1.247±0.057	1.23±0.102
C9J578	0.915±0.032	0.822±0.056	0.857±0.017	1.197±0.041	1.152±0.061
A0A0C4DH86	0.93±0.046	0.957±0.075	0.94±0.055	1.168±0.015	0.974±0.167
E9PEB5	0.915±0.034	0.936±0.015	0.917±0.023	1.13±0.039	1.063±0.01
Q9Y248	0.872±0.105	0.884±0.042	0.808±0.08	1.163±0.065	1.001±0.055
K7ESG5	0.951±0.026	0.828±0.019	0.906±0.019	1.171±0.021	1.154±0.024
P48147	0.893±0.021	0.87±0.045	0.91±0.015	1.171±0.046	1.189±0.054
E7ESS4	0.891±0.033	0.729±0.023	0.949±0.028	1.201±0.066	1.186±0.111
Q96EY4	0.944±0.042	0.911±0.047	0.945±0.019	1.195±0.027	1.115±0.026
P49366	0.927±0.019	0.883±0.008	0.86±0.018	1.131±0.038	1.147±0.044
A0A0A0MQZ6	0.95±0.085	0.767±0.064	0.907±0.014	1.151±0.032	1.168±0.071
G3XAP5	0.901±0.06	0.844±0.067	0.885±0.052	1.092±0.037	1.087±0.066
A0A087WSW7	0.855±0.08	0.839±0.055	0.701±0.061	1.22±0.017	1.301±0.083
Q9H6F5	0.849±0.023	0.797±0.054	0.809±0.053	1.239±0.024	1.23±0.011
H0Y9H6	0.887±0.023	0.913±0.037	0.87±0.039	1.102±0.048	1.08±0.019
A0A087WTW0	0.947±0.104	0.843±0.051	0.789±0.077	1.24±0.028	1.158±0.066
M0QXD6	0.955±0.036	0.883±0.034	0.913±0.02	1.219±0.077	1.023±0.176
Q9BXW9	0.903±0.042	0.87±0.12	0.8±0.024	1.17±0.057	1.155±0.105
Q7Z6P5	0.941±0.024	0.888±0.016	0.81±0.011	1.135±0.046	1.13±0.029
Q9H501	0.97±0.003	0.808±0.027	0.895±0.022	1.18±0.032	1.18±0.034
O95563	0.9±0.062	0.834±0.013	0.744±0.08	1.143±0.045	1.239±0.119
G3V153	0.935±0.018	0.926±0.021	0.888±0.015	1.169±0.011	1.106±0.034
F5GXY2	0.908±0.037	0.851±0.029	0.919±0.046	1.273±0.016	1.166±0.125
Q969G6	0.8±0.044	0.873±0.043	0.904±0.042	1.205±0.078	1.121±0.078
P13693	0.899±0.019	0.825±0.021	0.898±0.013	1.157±0.036	1.205±0.045
F5GWW2	0.904±0.034	0.866±0.045	0.996±0.108	1.331±0.048	1.151±0.167
A0A0D9SEI8	0.994±0.029	0.899±0.038	0.902±0.006	1.228±0.058	1.035±0.092
B4E3M2	0.921±0.012	0.892±0.033	0.86±0.014	1.139±0.036	1.2±0.057
Q12834	0.974±0.061	0.698±0.096	0.655±0.1	1.39±0.068	1.451±0.036
I3L3H2	0.96±0.027	0.921±0.006	0.954±0.048	1.178±0.028	1.084±0.039
F5H3M2	0.864±0.053	0.818±0.071	0.853±0.014	1.204±0.061	1.179±0.102
Q9UHD1	0.939±0.026	0.845±0.021	0.875±0.014	1.206±0.045	1.165±0.05
H0YKC5	0.895±0.004	0.864±0.061	0.852±0.092	1.118±0.042	1.089±0.037
Q9ULT8	0.888±0.007	0.828±0.018	0.849±0.007	1.14±0.023	1.185±0.032
K7ENH2	0.946±0.024	0.827±0.006	0.888±0.015	1.205±0.047	1.155±0.038
O60287	0.921±0.057	0.89±0.096	0.93±0.015	1.141±0.071	1.119±0.094
H0Y9I3	0.816±0.07	0.688±0.021	0.81±0.056	1.211±0.005	1.018±0.135
P61289	0.952±0.027	0.82±0.011	0.898±0.013	1.186±0.021	1.154±0.03
K7EPA6	0.921±0.027	0.847±0.007	0.873±0.027	1.165±0.071	1.044±0.018
A0A2R8Y8A0	0.938±0.014	0.757±0.026	0.925±0.034	1.131±0.022	1.191±0.072
C9IZC3	0.876±0.052	0.769±0.018	0.93±0.05	1.205±0.062	1.211±0.045
P07996	0.869±0.016	0.667±0.069	0.771±0.087	1.298±0.056	1.387±0.064
P12004	0.944±0.013	0.874±0.026	0.819±0.009	1.171±0.015	1.221±0.033
Q07817	0.91±0.022	0.749±0.028	0.722±0.059	1.218±0.046	1.277±0.019
M0R2S3	0.759±0.036	0.76±0.089	0.729±0.029	1.223±0.051	1.109±0.047
Q96KB5	0.9±0.031	0.756±0.051	0.706±0.043	1.275±0.029	1.289±0.053
A0A087WVR3	0.947±0.104	0.843±0.051	0.789±0.077	1.24±0.028	1.158±0.066
F5H6W8	0.871±0.029	0.836±0.036	0.916±0.065	1.318±0.025	1.166±0.158
B8ZZ43	0.945±0.024	0.974±0.067	0.903±0.018	1.21±0.022	1.181±0.012
J3QR02	0.907±0.063	0.827±0.045	0.809±0.046	1.213±0.03	1.167±0.12
Q15014	0.915±0.016	0.909±0.053	0.869±0.06	1.162±0.056	1.096±0.065
G3V438	0.9±0.027	0.826±0.001	0.879±0.021	1.137±0.024	1.114±0.046
E9PCH5	0.884±0.012	0.901±0.042	0.856±0.045	1.093±0.055	1.069±0.015
F6XU50	0.855±0.08	0.839±0.055	0.701±0.061	1.22±0.017	1.301±0.083
Q9BQ67	0.918±0.01	0.816±0.034	0.899±0.056	1.114±0.052	1.135±0.056
F5H8H6	0.904±0.034	0.866±0.045	0.996±0.108	1.331±0.048	1.151±0.167
P23921	0.88±0.017	0.961±0.006	0.853±0.018	1.165±0.028	1.123±0.058
Q5R3B4	0.9±0.062	0.834±0.013	0.744±0.08	1.143±0.045	1.239±0.119
P31350	0.858±0.036	0.871±0.043	0.75±0.036	1.173±0.096	1.125±0.117
A0A3B3IS03	0.895±0.013	0.868±0.013	0.869±0.02	1.14±0.037	1.119±0.039
O75821	0.954±0.031	0.9±0.051	0.915±0.01	1.175±0.012	1.091±0.03
K9J957	0.952±0.027	0.82±0.011	0.898±0.013	1.186±0.021	1.154±0.03
A0A0D9SF63	0.872±0.031	0.917±0.003	0.877±0.038	1.161±0.092	1.045±0.031
H0YJU2	0.929±0.006	0.882±0.027	0.89±0.031	1.164±0.035	1.099±0.04
K7EKR3	0.976±0.041	0.856±0.011	0.903±0.028	1.189±0.079	1.163±0.03
C9J647	0.912±0.058	0.933±0.023	0.882±0.083	1.178±0.083	0.87±0.059
A0A0B4J1V9	0.855±0.08	0.839±0.055	0.701±0.061	1.22±0.017	1.301±0.083
P00338	0.905±0.031	0.853±0.019	0.906±0.028	1.215±0.004	1.147±0.091
Q5T179	0.966±0.002	0.746±0.076	0.723±0.001	1.247±0.057	1.23±0.102
Q9H773	0.955±0.018	0.876±0.043	0.916±0.065	1.152±0.025	0.993±0.037
F5H5G7	0.901±0.06	0.844±0.067	0.885±0.052	1.092±0.037	1.087±0.066
B4DMU5	0.917±0.056	0.789±0.035	0.843±0.042	1.16±0.085	0.997±0.076
F8WBP8	0.966±0.018	0.834±0.024	0.88±0.06	1.192±0.055	1.179±0.067
O00622	0.911±0.07	0.656±0.023	0.798±0.01	1.272±0.054	1.267±0.052
A0A0U1RQW2	0.914±0.002	0.876±0.052	0.894±0.034	1.113±0.046	1.056±0.04
Q96AE4	0.915±0.034	0.936±0.015	0.917±0.023	1.13±0.039	1.063±0.01
P51003	0.909±0.007	0.934±0.008	0.909±0.003	1.129±0.009	1.078±0.047
Q9UDY8	0.87±0.133	0.878±0.085	0.938±0.051	1.197±0.073	1.217±0.049
J3QRR3	0.936±0.023	0.877±0.058	0.909±0.059	1.155±0.014	1.118±0.047
Q6DKI1	0.919±0.084	0.762±0.008	0.943±0.048	1.209±0.017	1.098±0.074
P53999	0.921±0.052	0.851±0.03	0.908±0.021	1.114±0.019	1.258±0.101
E7ES10	0.884±0.012	0.901±0.042	0.856±0.045	1.093±0.055	1.069±0.015
X6RLV5	0.908±0.065	0.83±0.052	0.817±0.058	1.215±0.041	1.174±0.114
A0A0C4DGB1	0.951±0.054	0.7±0.041	0.778±0.027	1.264±0.074	1.351±0.061
O75534	0.935±0.018	0.827±0.022	0.905±0.011	1.174±0.025	1.133±0.029
H0YJG7	0.887±0.012	0.85±0.025	0.877±0.012	1.148±0.017	1.098±0.026
P33316	0.902±0.013	0.868±0.057	0.853±0.091	1.131±0.055	1.128±0.074
H0Y7F0	0.886±0.024	0.911±0.035	0.869±0.037	1.109±0.054	1.085±0.016
Q9NRX1	0.905±0.02	0.762±0.04	0.778±0.024	1.256±0.026	1.253±0.037
P49642	0.957±0.021	0.891±0.015	0.745±0.047	1.204±0.02	1.199±0.061
O94805	0.919±0.045	0.946±0.025	0.861±0.072	1.201±0.032	1.019±0.117
Q9NRZ9	0.855±0.08	0.839±0.055	0.701±0.061	1.22±0.017	1.301±0.083
Q9NR30	0.87±0.066	0.649±0.064	0.813±0.04	1.057±0.064	1.092±0.185
Q15056	0.959±0.007	0.933±0.018	0.926±0.041	1.155±0.052	1.029±0.05
C9J8M7	0.876±0.052	0.769±0.018	0.93±0.05	1.205±0.062	1.211±0.045
O14835	0.921±0.027	0.847±0.007	0.873±0.027	1.165±0.071	1.044±0.018
P14635	0.835±0.104	0.672±0.086	0.689±0.132	1.121±0.029	1.171±0.07
Q9NZJ0	0.867±0.015	0.827±0.023	0.682±0.034	1.188±0.008	1.23±0.053
B1AN86	0.877±0.043	0.918±0.02	0.928±0.059	1.149±0.088	1.179±0.044
Q9UDY2	0.887±0.035	0.855±0.02	0.847±0.021	1.148±0.034	1.123±0.043
F8W0W4	0.964±0.061	0.868±0.01	0.893±0.019	1.166±0.037	1.146±0.042
Q09028	0.945±0.038	0.91±0.022	0.884±0.037	1.159±0.024	1.06±0.049
K7EKM4	0.962±0.021	0.797±0.018	0.951±0.05	1.228±0.069	1.16±0.055
Q9H1R6	0.91±0.022	0.749±0.028	0.722±0.059	1.218±0.046	1.277±0.019
K7ER90	0.966±0.03	0.924±0.062	0.923±0.016	1.179±0.006	1.091±0.032
Q96HR8	0.857±0.055	0.788±0.033	0.769±0.009	1.331±0.107	1.254±0.127
A0A2R8YDH4	0.887±0.035	0.855±0.02	0.847±0.021	1.148±0.034	1.123±0.043
U3KQJ2	0.877±0.043	0.918±0.02	0.928±0.059	1.149±0.088	1.179±0.044
A0A0B4J1V8	0.968±0.03	0.735±0.039	0.948±0.046	1.199±0.055	1.188±0.09
C9J3B6	0.959±0.031	0.776±0.049	0.786±0.042	1.188±0.06	1.243±0.052
P29279	0.817±0.023	0.724±0.049	0.632±0.026	1.401±0.021	1.375±0.046
A0A3B3IRR8	0.903±0.034	0.864±0.034	0.795±0.018	1.118±0.068	1.151±0.075
Q8TBL5	0.931±0.035	0.84±0.058	0.885±0.045	1.22±0.031	1.185±0.056
K7EMX1	0.969±0.024	0.88±0.039	0.824±0.005	1.211±0.015	1.173±0.026
A0A494C0G7	0.957±0.058	0.702±0.044	0.791±0.021	1.252±0.085	1.319±0.073
P60842	0.938±0.014	0.811±0.03	0.885±0.016	1.161±0.01	1.175±0.059
Q8WUA4	0.818±0.027	0.847±0.062	0.874±0.035	1.078±0.041	1.032±0.096
A8MV53	0.968±0.03	0.735±0.039	0.948±0.046	1.199±0.055	1.188±0.09
P67809	1.011±0.047	0.879±0.023	0.889±0.007	1.239±0.058	1.155±0.085
A0A0A0MT59	0.898±0.027	0.896±0.053	0.858±0.052	1.145±0.064	1.076±0.093
B7Z574	0.884±0.012	0.901±0.042	0.856±0.045	1.093±0.055	1.069±0.015
Q5TE64	0.91±0.022	0.749±0.028	0.722±0.059	1.218±0.046	1.277±0.019
P05362	0.891±0.003	0.766±0.03	0.938±0.017	1.135±0.041	1.12±0.007
E9PKN4	0.92±0.031	0.792±0.042	0.881±0.036	1.193±0.026	1.199±0.07
H7C0V9	0.905±0.055	0.841±0.033	0.763±0.025	1.142±0.027	1.097±0.058
H7C446	0.968±0.03	0.735±0.039	0.948±0.046	1.199±0.055	1.188±0.09
A8MZG1	0.87±0.098	0.53±0.036	0.603±0.058	1.396±0.034	1.546±0.057
C9J469	0.912±0.06	0.861±0.022	0.863±0.003	1.16±0.032	1.132±0.101
Q5JXX2	0.915±0.016	0.909±0.053	0.869±0.06	1.162±0.056	1.096±0.065
A0A0A0MSE8	0.959±0.031	0.842±0.044	0.792±0.172	1.266±0.051	1.271±0.043
H0YAW4	0.93±0.041	0.83±0.01	0.864±0.028	1.159±0.008	1.13±0.062
Q9BTE3	0.83±0.026	0.801±0.042	0.775±0.096	1.096±0.132	1.218±0.017
H0YJ00	0.867±0.043	0.915±0.019	0.857±0.015	1.139±0.077	1.07±0.029
E9PHZ2	0.941±0.024	0.828±0.02	0.884±0.017	1.18±0.079	1.188±0.029
F8VNW4	0.931±0.008	0.875±0.006	0.907±0.024	1.149±0.042	1.157±0.055
E9PDE4	0.881±0.013	0.897±0.044	0.855±0.048	1.091±0.06	1.067±0.018
Q96R06	0.896±0.043	0.834±0.062	0.732±0.03	1.166±0.111	1.08±0.045
M0R0R9	0.969±0.013	0.88±0.042	0.91±0.023	1.18±0.073	1.01±0.166
Q96J85	0.931±0.035	0.84±0.058	0.885±0.045	1.22±0.031	1.185±0.056
K7EMX5	0.921±0.027	0.847±0.007	0.873±0.027	1.165±0.071	1.044±0.018
E7ETU5	0.865±0.002	0.792±0.05	0.888±0.058	1.155±0.039	1.2±0.021
Q9GZL7	0.929±0.033	0.761±0.016	0.874±0.01	1.127±0.023	1.229±0.179
C9JMM0	0.945±0.024	0.974±0.067	0.903±0.018	1.21±0.022	1.181±0.012
M0R253	0.921±0.012	0.892±0.033	0.86±0.014	1.139±0.036	1.2±0.057
A0A087WWN2	0.975±0.089	0.945±0.076	1.002±0.058	1.268±0.089	0.942±0.16
C9JPP3	0.947±0.073	0.873±0.071	0.821±0.051	1.199±0.05	1.026±0.116
P29558	0.865±0.002	0.792±0.05	0.888±0.058	1.155±0.039	1.2±0.021
K7ESQ2	0.969±0.024	0.88±0.039	0.824±0.005	1.211±0.015	1.173±0.026
P35269	0.956±0.03	0.878±0.037	0.917±0.014	1.214±0.07	1.016±0.169
Q6N069	0.964±0.004	0.866±0.044	0.943±0.038	1.324±0.162	1.206±0.022
H0YB86	0.946±0.013	0.879±0.018	0.907±0.006	1.142±0.021	1.163±0.046
R4GMU7	1.013±0.004	0.79±0.04	0.909±0.019	1.266±0.01	1.127±0.06
E7EQ12	0.866±0.004	0.898±0.044	0.849±0.038	1.099±0.054	1.063±0.007
H0YFG2	0.922±0.054	0.801±0.042	0.803±0.038	1.141±0.033	1.05±0.046
B8ZZA1	0.905±0.156	0.921±0.021	0.838±0.124	1.266±0.095	1.068±0.111
Q9NZL4	0.934±0.039	0.785±0.033	0.878±0.066	1.134±0.045	1.122±0.069
Q5QP56	0.91±0.022	0.749±0.028	0.722±0.059	1.218±0.046	1.277±0.019
Q9Y3B9	0.95±0.019	0.806±0.039	0.879±0.029	1.151±0.044	1.146±0.047
F5GY56	0.899±0.032	0.865±0.019	0.898±0.014	1.097±0.045	1.127±0.045
F8VZ69	0.921±0.012	0.885±0.062	0.861±0.042	1.162±0.112	1.149±0.061
Q96M89	1.056±0.077	0.995±0.023	0.789±0.025	1.285±0.04	1.12±0.144
A0A0C4DGL3	0.903±0.011	0.866±0.058	0.843±0.098	1.132±0.052	1.141±0.09
I3L1I8	0.942±0.027	0.953±0.068	0.951±0.061	1.154±0.049	1.081±0.015
P83876	0.921±0.027	0.847±0.007	0.873±0.027	1.165±0.071	1.044±0.018
E5RFF9	0.963±0.089	0.894±0.021	0.744±0.048	1.206±0.019	1.14±0.039
H0YN73	0.922±0.027	0.777±0.017	0.913±0.025	1.12±0.029	1.214±0.069
P16989	0.942±0.062	0.843±0.025	0.894±0.051	1.151±0.071	1.087±0.046
B3KM87	0.953±0.016	0.94±0.01	0.936±0.017	1.155±0.044	1.166±0.039
G5E9M4	0.959±0.031	0.776±0.049	0.786±0.042	1.188±0.06	1.243±0.052
C9JYP1	0.859±0.048	0.893±0.03	0.908±0.019	1.11±0.05	1.089±0.042
Q14676	0.906±0.052	0.839±0.024	0.843±0.037	1.187±0.058	1.191±0.098
H7C0V6	0.963±0.022	0.865±0.012	0.921±0.021	1.176±0.026	1.147±0.062
H0Y9L5	0.925±0.017	0.825±0.003	0.83±0.061	1.124±0.01	1.165±0.029
Q9HAV4	0.916±0.071	0.755±0.037	0.873±0.047	1.12±0.013	1.029±0.098
J3KRX8	0.905±0.063	0.824±0.043	0.809±0.045	1.207±0.033	1.165±0.118
Q5TFK1	0.947±0.026	0.851±0.052	0.903±0.026	1.188±0.079	1.072±0.105
J3QRW1	0.932±0.012	0.878±0.024	0.932±0.023	1.146±0.008	1.079±0.032
H0YAI9	0.95±0.085	0.767±0.064	0.907±0.014	1.151±0.032	1.168±0.071
C9JSZ1	0.888±0.075	0.929±0.027	0.93±0.034	1.245±0.129	1.134±0.043
D6RC60	0.923±0.023	0.785±0.037	0.871±0.078	1.121±0.074	1.098±0.064
P20810	0.884±0.012	0.901±0.042	0.856±0.045	1.093±0.055	1.069±0.015
Q9NS91	0.958±0.071	0.72±0.031	0.718±0.026	1.377±0.028	1.314±0.022
J3QR64	0.926±0.014	0.818±0.05	0.879±0.018	1.148±0.009	1.148±0.105
A0A087WX71	0.958±0.02	0.799±0.016	0.895±0.023	1.177±0.036	1.159±0.045
J3QS69	0.937±0.009	0.825±0.037	0.885±0.023	1.155±0.007	1.163±0.092
K7EJU2	0.921±0.027	0.847±0.007	0.873±0.027	1.165±0.071	1.044±0.018
A0A3B3ITS8	0.957±0.021	0.891±0.015	0.745±0.047	1.204±0.02	1.199±0.061
O95239	0.957±0.002	0.912±0.03	0.877±0.083	1.155±0.023	1.166±0.071
Q9NQ55	0.968±0.03	0.735±0.039	0.948±0.046	1.199±0.055	1.188±0.09
E9PC90	0.813±0.131	0.654±0.103	0.671±0.155	1.108±0.028	1.158±0.076
